# Supplementary material for: Comparative Analysis of the Biochemical and Molecular Responses of Nannochloropsis gaditana to Nitrogen and Phosphorus Limitation: Phosphorus Limitation Enhances Carotenogenesis
Source: Mar Drugs. 2024 Dec 18;22(12):567. doi: 10.3390/md22120567 (PMC11677669; doi:10.3390/md22120567)
Supplement: Supplementary file 1 [file marinedrugs-22-00567-s001.zip]

Archive with 1 entries (1 files):
- marinedrugs-3348150-supplementary.pdf
